# Supplementary material for: Runx3 Induces a Cell Shape Change and Suppresses Migration and Metastasis of Melanoma Cells by Altering a Transcriptional Profile
Source: Int J Mol Sci. 2021 Feb 23;22(4):2219. doi: 10.3390/ijms22042219 (PMC7926509; doi:10.3390/ijms22042219)
Supplement: Supplementary file 1 [file ijms-22-02219-s001.zip]

Archive with 6 entries (6 files):
- Figure S3.jpg
- Figure S4.jpg
- Supplementary figure legends.docx
- Table S1.docx
- Figure S1.jpg
- Figure S2.jpg
